# Supplementary material for: The C4 protein of tomato yellow leaf curl Sardinia virus primes drought tolerance in tomato through morphological adjustments
Source: Hortic Res. 2022 Jul 27;9:uhac164. doi: 10.1093/hr/uhac164 (PMC9613725; doi:10.1093/hr/uhac164)
Supplement: Pagliarani_et_al_supplementary_material_R1_uhac164 [file pagliarani_et_al_supplementary_material_r1_uhac164.zip]

Archive with 1 entries (1 files):
- Pagliarani_et_al_supplementary_material_R1_uhac164.pdf
